# Supplementary material for: ALKBH5 Improves the Epithelial Cell Tight Junctions to Inhibit Escherichia coli-Induced Mastitis
Source: Cells. 2025 Apr 1;14(7):521. doi: 10.3390/cells14070521 (PMC11988031; doi:10.3390/cells14070521)
Supplement: Supplementary file 1 [file cells-14-00521-s001.zip]

Archive with 7 entries (7 files):
- .DS_Store
- Fig.S1 Construction and validation of bioluminescent E. coli.png
- Fig.S2 E. coli infection inhibits mice's spontaneous activity.png
- Supplementary Materials.pdf
- Table S1. The siRNA sequences used for gene knockdown.xlsx
- Table S2. Antibodies for WB, IHC, IF, and CHIP.xlsx
- Table S3. Sequence of primers used in qPCR.xlsx
