# Supplementary material for: ALKBH5 Improves the Epithelial Cell Tight Junctions to Inhibit Escherichia coli-Induced Mastitis
Source: Cells. 2025 Apr 1;14(7):521. doi: 10.3390/cells14070521 (PMC11988031; doi:10.3390/cells14070521)
Supplement: Supplementary file 1 [file cells-14-00521-s001.zip › Table S1. The siRNA sequences used for gene knockdown.xlsx]

## Sheet: Sheet1
siRNA	siRNA sequence（5′-3′）
si-ALKBH5-1	GCUGCAAGUUCCAGUUCAATT
si-ALKBH5-2	GCGCCGUCAUCAACGACUATT
si-p65-1	GCAGUUUGAUACCGAUGAA
si-p65-2	GGACGUACGAGACCUUCAA
NC-siRNA	UUCUCCGAACGUGUCACGUTT
