# Supplementary material for: ALKBH5 Improves the Epithelial Cell Tight Junctions to Inhibit Escherichia coli-Induced Mastitis
Source: Cells. 2025 Apr 1;14(7):521. doi: 10.3390/cells14070521 (PMC11988031; doi:10.3390/cells14070521)
Supplement: Supplementary file 1 [file cells-14-00521-s001.zip › Table S2. Antibodies for WB, IHC, IF, and CHIP.xlsx]

## Sheet: Sheet1
Antibodies	Purpose	Source
actin	WB	bs-0061R, Bioss, China
ALKBH5	WB	bs-20540R, Bioss, China
TJP1	WB, IF	1G4A1, proteintech, China
NF-κB p65	IHC, IF, CHIP	8242S, CST, US
NF-κB p65	WB	bs-20355R, Bioss, China
Phospho-NF-κB p65	WB	3033T, CST, US
CDH1	WB	bs-10009R, Bioss, China
OCLN	WB	bs-1495R, Bioss, China
HRP, Goat Anti-Rabbit IgG	WB	A21020, Abbkine, US
HRP, Goat Anti-Mouse IgG	WB	A21010, Abbkine, US
Dylight 488, Goat Anti-Mouse IgG	IF	A23210, Abbkine, US
Dylight 549, Goat Anti-Rabbit IgG	IF	A23320, Abbkine, US
