# Supplementary material for: ALKBH5 Improves the Epithelial Cell Tight Junctions to Inhibit Escherichia coli-Induced Mastitis
Source: Cells. 2025 Apr 1;14(7):521. doi: 10.3390/cells14070521 (PMC11988031; doi:10.3390/cells14070521)
Supplement: Supplementary file 1 [file cells-14-00521-s001.zip › Table S3. Sequence of primers used in qPCR.xlsx]

## Sheet: Sheet1
Gene		Primers sequence（5′-3′）
ACTB	F: AGATCAAGATCATCGCGCCC		R: TAACGCAGCTAACAGTCCGC
TNF	F: TCTTCTCAAGCCTCAAGTAACAAGC		R: CCATGAGGGCATTGGCATAC
IL1B	F: TTCCATATTCCTCTTGGGGTAGA		R: AAATGAACCGAGAAGTGGTGTT
IL6	F: CAGCAGGTCAGTGTTTGTGG		R: CTGGGTTCAATCAGGCGAT
CDH1	F: GCCCAGCCGAGAACTTTCAG		R: CCACCATCACTCCCTGATGT
OCLN	F: CTTTCAAAAAGGGCTCCCGC		R: TGGATATTCCCTGATCCAGTCG
TJP1	F: CAGCCCAGAGAGACACCAC		R: AGCAAAACCCTCTCGTAGGC
ALKBH5	F: CCCATCCACATCTTCGAGCG		R: AGCAGCGTATCCACTGAGCAC
F: forward, R: reverse
